# Supplementary material for: A randomized controlled trial to examine the effect of two teaching methods on preschool children’s language and communication, executive functions, socioemotional comprehension, and early math skills
Source: BMC Psychol. 2019 Sep 5;7:59. doi: 10.1186/s40359-019-0325-9 (PMC6729003; doi:10.1186/s40359-019-0325-9)
Supplement: Supplementary file 4 — Supplementary ERP data. Supplementary ERP grand average plots for all head electrodes, HEOG and VEOG. 1. All pre intervention 2. All post intervention 3. Control pre 4. Control post 5. DIL pre 6. DIL post 7. SEMLA pre 8. SEMLA post. (XLSX 15 kb) [file 40359_2019_325_MOESM4_ESM.xlsx]

## Sheet: Sheet1
All univariate results
Outcome variables	Predictor	DF	p
LANGUAGE_post
	LANGUAGE_pre	1	<.0001	***
	Intervention	2	0.318
	Sex	1	0.611
	SES	1	0.367
	SECDIwords	1	0.562
	ECERS	1	0.159
	SDQ	1	0.478
	Age	1	0.014	**
	Start	1	0.541
	BestLanguage	1	0.635
	L2	1	0.354
	FLP	1	0.687
	Fidelity	1	0.269
(Model DF= 14, error DF= 290, R2= 0.319 )
COMMUNICATION_post
	COMMUNICATION_pre	1	<.0001	***
	Intervention	2	0.131
	Sex	1	0.4953	(boys compared to baseline girls)
	SES	1	0.1216
	SECDIwords	1	0.1139
	ECERS	1	0.524
	SDQ	1	0.6088
	Age	1	0.0854
	Start	1	0.727
	BestLanguage	1	0.3817
	L2	1	0.9388
	FLP	1	0.0198	**
	Fidelity	1	0.0695
(Model DF= 14, error DF= 302, R2= 0.371)
EF_post
	EF_pre	1	<.0001	***
	Intervention	2	0.179
	Sex	1	0.762
	SES	1	0.024	*
	SECDIwords	1	0.886
	ECERS	1	0.756
	SDQ	1	0.515
	Age	1	0.001	***
	Start	1	0.886
	L2	1	0.878
	BestLanguage	1	0.737
	FLP	1	0.152
	Fidelity	1	0.745
(Model DF= 14, error DF= 259, R2= 0.636)
TEC_post
	TEC_pre	1	<.0001	***
	Intervention	2	0.073
	Sex	1	0.184
	SES	1	0.511
	SECDIwords	1	0.692
	ECERS	1	0.272
	SDQ	1	0.242
	Age	1	0.034	*
	Start	1	0.522
	BestLanguage	1	0.257
	L2	1	0.062
	FLP	1	0.719
	Fidelity	1	0.014	**
(Model DF= 14, error DF= 326, R2= 0.368)
MATH_post
	MATH_pre	1	<.0001
	Intervention	2	0.892
	Sex	1	0.211
	SES	1	0.028	*
	ECERS	1	0.294
	SDQ	1	0.474
	Age	1	0.001	***
	Start	1	0.129
	SECDIwords	1	0.236
	BestLanguage	1	0.216
	L2	1	0.233
	FLP	1	0.605
	fidelity2	1	0.621
(Model DF= 14, error DF= 326, R2= 0.565)
All Multivariate results
Multivariate Analysis of Variance=		Wilks’
MANOVA Test Criteria and F for the Hypothesis of	Predictor	Lambda	F Value	Num DF	Den DF	p
No Overall ECERS*Intervention	ECERS*Intervention	0.946783	1.25	10	450	0.2584
No Overall SES*Intervention Effect	SES*Intervention	0.935091	1.54	10	450	0.1238
Interaction effects are nonsignificant, thus fit the multivariate model without these interaction effects below=
No Overall lang_pre Effect	LANGUGE_pre	0.853004	7.89	5	229	<.0001
No Overall comm_pre Effect	COMMUNICATION_pre	0.689486	20.63	5	229	<.0001
No OverallEF_pre Effect	EF_pre	0.670711	22.49	5	229	<.0001
No OverallTEC_pre Effect	TEC_pre	0.774162	13.36	5	229	<.0001
No Overall math_pre Effect	MATH_pre	0.787178	12.38	5	229	<.0001
No Overall Intervention Effect	Intervention	0.942334	1.38	10	458	0.1862
No Overall Sex Effect	Sex	0.990588	0.44	5	229	0.8237
No Overall fidelity Effect	Fidelity	0.97439	1.2	5	229	0.3082
No Overall ECERS Effect	ECERS	0.976441	1.11	5	229	0.3585
No Overall SES Effect	SES	0.963113	1.75	5	229	0.1233
No Overall FLP (FamilyLanguageProblems) Effect	FLP	0.973769	1.23	5	229	0.2941
No Overall L2 Effect	L2	0.970367	1.4	5	229	0.2256
No Overall SDQ Effect	SDQ	0.990201	0.45	5	229	0.8107
No Overall SECDIwords Effect	SECDIwords	0.994996	0.23	5	229	0.949
No Overall Start Effect	Start	0.957534	2.03	5	229	0.0752
No Overall age Effect	Age	0.961598	1.83	5	229	0.108
			Number of Observations Read			432
			Number of Observations Used			251
Estimated effects for the multivariate model
Outcome variable	Parameter	Estimate	SE	t	p
language_post
	EF_pre	0.683364	0.32605	2.1	0.0372	*
	math_pre	-0.00969451	0.0518782	-0.19	0.8519
	language_pre	0.396649	0.0655261	6.05	<.0001	***
	communication_pre	3.63549	2.38814	1.52	0.1293
	TEC_pre	0.060454	0.140049	0.43	0.6664
communication_post
	EF_pre	0.000659069	0.00804717	0.08	0.9348
	math_pre	-0.00192023	0.0012804	-1.5	0.135
	language_pre	0.00414504	0.00161724	2.56	0.011	*
	communication_pre	0.59195	0.0589413	10.04	<.0001	***
	TEC_pre	0.00878916	0.00345652	2.54	0.0116	*
EF_post
	EF_pre	0.532372	0.0558056	9.54	<.0001	***
	math_pre	0.026509	0.00887931	2.99	0.0031	**
	language_pre	0.0146397	0.0112152	1.31	0.1931
	communication_pre	-0.87681	0.408747	-2.15	0.033	*
	TEC_pre	-0.00177929	0.0239703	-0.07	0.9409
TEC_post
	EF_pre	0.388691	0.129725	3	0.003	**
	math_pre	0.00062772	0.0206406	0.03	0.9758
	language_pre	-0.00434746	0.0260707	-0.17	0.8677
	communication_pre	0.67715	0.950164	0.71	0.4768
	TEC_pre	0.439686	0.0557208	7.89	<.0001	***
math_post
	EF_pre	1.58597	0.386384	4.1	<.0001	***
	math_pre	0.463696	0.061478	7.54	<.0001	***
	language_pre	0.00246862	0.0776514	0.03	0.9747
	communication_pre	3.02706	2.83006	1.07	0.2859
	TEC_pre	0.00385174	0.165964	0.02	0.9815
